# Supplementary material for: Six-Axis Robotic Milling for Enhancing Surface Quality and Dimensional Accuracy of Fused Granular Fabrication Parts
Source: Polymers (Basel). 2026 Feb 28;18(5):608. doi: 10.3390/polym18050608 (PMC12987160; doi:10.3390/polym18050608)
Supplement: Supplementary file 1 [file polymers-18-00608-s001.zip]

Archive with 1 entries (1 files):
- polymers-4129510-supplementary.pdf
